# Supplementary material for: Altered Blood–Brain Barrier Dynamics in the C9orf72 Hexanucleotide Repeat Expansion Mouse Model of Amyotrophic Lateral Sclerosis
Source: Pharmaceutics. 2022 Dec 14;14(12):2803. doi: 10.3390/pharmaceutics14122803 (PMC9783795; doi:10.3390/pharmaceutics14122803)
Supplement: Supplementary file 1 [file pharmaceutics-14-02803-s001.zip]

Archive with 3 entries (3 files):
- pharmaceutics-2103819-supplementary figures.pdf
- Supplementary Materials Spreadsheet S1 - Imputed normalized intensity.xlsx
- Supplementary Materials Spreadsheet S2 - Functional enrichement.xlsx
